# Supplementary material for: Why Parents Say No to Having Their Children Vaccinated against Measles: A Systematic Review of the Social Determinants of Parental Perceptions on MMR Vaccine Hesitancy
Source: Vaccines (Basel). 2023 May 2;11(5):926. doi: 10.3390/vaccines11050926 (PMC10224336; doi:10.3390/vaccines11050926)
Supplement: Supplementary file 1 [file vaccines-11-00926-s001.zip]

Archive with 5 entries (5 files):
- Figure S1 Systematic review codebook.pdf
- Table S1 Systematic review search terms and databases..pdf
- Table S2 MMAT assessment of methodological quality.pdf
- Table S3 Characteristics of studies included in the systematic review.pdf
- Table S4 Vaccine hesitancy and parental demographic variables.pdf
